# Supplementary material for: 2-(Pyrimidin-2-ylsulfan­yl)acetic acid
Source: Acta Crystallogr Sect E Struct Rep Online. 2009 Feb 28;65(Pt 3):o652. doi: 10.1107/S1600536809006400 (PMC2968606; doi:10.1107/S1600536809006400)
Supplement: Supplementary file 2 [file e-65-0o652-Isup2.hkl]

# 
# h,k,l, Fc-squared, Fo-squared, sigma(Fo-squared) and status flag 
# 
data_I
_shelx_title ' 1 in Pnma' 
_shelx_refln_list_code          4 
_shelx_F_calc_maximum       52.77 
_exptl_crystal_F_000       352.00 
_reflns_d_resolution_high  0.7701 
 
loop_ 
 _symmetry_equiv_pos_as_xyz 
 'x, y, z' 
 '-x+1/2, -y, z+1/2' 
 'x+1/2, -y+1/2, -z+1/2' 
 '-x, y+1/2, -z' 
 '-x, -y, -z' 
 'x-1/2, y, -z-1/2' 
 '-x-1/2, y-1/2, z-1/2' 
 'x, -y-1/2, z' 
 
_cell_length_a    14.6597 
_cell_length_b     6.5788 
_cell_length_c     7.6642 
_cell_angle_alpha  90.000 
_cell_angle_beta   90.000 
_cell_angle_gamma  90.000 
 
_shelx_F_squared_multiplier     1.000 
 
loop_ 
 _refln_index_h 
 _refln_index_k 
 _refln_index_l 
 _refln_F_squared_calc 
 _refln_F_squared_meas 
 _refln_F_squared_sigma 
 _refln_observed_status 
   4   0   0      815.60      736.88      5.94 o 
   6   0   0       23.11       25.73      0.96 o 
   8   0   0     2784.85     3023.41     25.32 o 
  10   0   0       24.94       37.71      2.30 o 
  12   0   0       10.45        7.01      0.95 o 
  14   0   0      379.41      384.71      6.17 o 
  16   0   0        9.69       11.66      2.79 o 
  18   0   0      116.40      118.16      5.80 o 
   4   1   0        1.76        0.39      0.24 o 
   8   1   0     1668.30     1771.76     13.42 o 
  10   1   0       24.67       19.97      0.91 o 
  12   1   0      470.09      464.76      8.34 o 
  14   1   0        6.39       12.10      1.09 o 
  16   1   0      758.27      743.09      6.79 o 
  18   1   0        9.06       16.03      2.11 o 
   2   2   0      131.96      125.07      2.73 o 
   4   2   0      652.01      605.16      6.93 o 
   6   2   0       42.73       43.76      0.64 o 
   8   2   0     1684.06     1845.39     10.24 o 
  10   2   0       13.72       20.89      0.88 o 
  12   2   0       10.63        8.49      1.10 o 
  14   2   0      256.62      263.66      8.00 o 
  16   2   0        5.06        5.79      1.11 o 
  18   2   0       89.38       82.81      2.38 o 
   2   3   0      711.69      698.54      4.59 o 
   4   3   0        4.59        2.09      0.26 o 
   6   3   0     2533.97     2761.95     45.32 o 
   8   3   0      525.44      519.14      5.13 o 
  10   3   0       30.05       31.15      1.11 o 
  12   3   0      262.46      255.19      2.76 o 
  14   3   0        0.15        1.40      0.69 o 
  16   3   0      409.15      398.74      5.03 o 
   2   4   0       53.51       48.23      0.68 o 
   4   4   0      242.87      214.52      3.52 o 
   6   4   0       34.17       29.61      0.78 o 
   8   4   0      482.21      497.87      6.60 o 
  10   4   0        4.03        4.44      0.73 o 
  12   4   0        8.92        7.75      1.01 o 
  14   4   0       84.03       85.19      1.76 o 
  16   4   0        0.75        0.75      0.73 o 
   2   5   0      178.73      182.08      2.31 o 
   4   5   0        0.33        0.07      0.23 o 
   6   5   0      556.62      630.58     12.91 o 
   8   5   0       78.37       77.50      1.66 o 
  10   5   0       11.21       14.82      0.97 o 
  12   5   0       73.80       70.58      3.30 o 
  14   5   0        1.18        0.84      0.60 o 
   0   6   0     1427.27     1608.24     44.30 o 
   2   6   0       10.21        8.73      2.16 o 
   4   6   0       40.67       43.91      2.26 o 
   6   6   0        8.40        6.66      2.80 o 
   8   6   0       83.68       92.79      6.59 o 
  10   6   0        2.19        1.53      1.17 o 
  12   6   0        5.03        2.30      1.50 o 
   2   7   0       30.64       28.28      1.87 o 
   4   7   0        0.50        0.29      0.73 o 
   6   7   0       94.78       83.61      6.15 o 
   8   7   0        4.95        2.74      1.57 o 
  10   7   0        1.59        2.06      1.55 o 
   0   8   0      193.03      210.18      8.49 o 
   2   8   0        2.37        1.79      0.75 o 
   4   8   0        4.05        2.44      1.81 o 
   6   8   0        1.11        0.83      0.61 o 
   3   0   1      719.25      708.75      5.70 o 
   4   0   1       23.61       22.09      1.59 o 
   5   0   1       50.01       56.59      0.85 o 
   6   0   1      141.10      149.80      4.08 o 
   7   0   1      181.35      191.83      5.75 o 
   8   0   1     2496.85     2585.39     16.92 o 
   9   0   1       59.77       66.09      1.17 o 
  10   0   1      163.69      175.03      2.54 o 
  11   0   1      115.17      100.26      1.97 o 
  12   0   1      612.92      576.09     10.92 o 
  13   0   1       98.85       82.14      1.91 o 
  14   0   1      235.36      216.18      2.56 o 
  15   0   1      121.89      119.65      2.19 o 
  16   0   1      127.04      136.39      5.14 o 
  17   0   1       63.65       66.43      2.59 o 
  18   0   1        0.10        1.01      1.47 o 
   1   1   1      420.80      375.05      1.88 o 
   3   1   1      361.09      383.98      2.63 o 
   4   1   1      861.20      844.73      6.40 o 
   5   1   1      596.22      596.82      6.53 o 
   6   1   1      105.17      137.14      1.47 o 
   7   1   1      213.65      240.25      2.47 o 
   8   1   1       43.42       38.87      0.72 o 
   9   1   1      361.99      356.74      2.13 o 
  10   1   1       38.05       38.67      0.72 o 
  11   1   1      193.74      182.02      2.20 o 
  12   1   1       33.37       33.84      1.06 o 
  13   1   1        3.72        4.06      0.64 o 
  14   1   1       24.89       30.29      1.09 o 
  15   1   1       11.22        9.85      1.00 o 
  16   1   1        1.42        1.01      0.61 o 
  17   1   1       82.40       77.75      1.61 o 
  18   1   1      108.29      119.57      3.47 o 
   1   2   1     1555.06     1628.12     19.10 o 
   2   2   1      519.53      550.90      2.24 o 
   3   2   1      426.15      410.82      2.45 o 
   4   2   1        5.89        6.52      0.26 o 
   5   2   1       44.92       45.82      0.50 o 
   6   2   1       80.89       75.52      0.68 o 
   7   2   1       96.62       96.82      0.70 o 
   8   2   1     1528.33     1595.06      5.08 o 
   9   2   1       47.78       50.77      0.88 o 
  10   2   1      129.32      140.04      1.68 o 
  11   2   1       83.69       78.95      1.22 o 
  12   2   1      451.91      456.68      2.85 o 
  13   2   1       73.91       64.29      1.09 o 
  14   2   1      166.06      161.65      2.02 o 
  15   2   1       85.68       82.17      1.67 o 
  16   2   1       87.34       89.40      1.52 o 
  17   2   1       46.50       47.94      1.44 o 
  18   2   1        0.16        0.72      0.53 o 
   0   3   1      343.36      315.10      4.31 o 
   1   3   1       59.40       65.69      0.43 o 
   2   3   1     1336.00     1403.63      9.55 o 
   3   3   1      208.34      203.92      1.40 o 
   4   3   1      367.22      360.87      2.27 o 
   5   3   1      278.99      280.16      3.25 o 
   6   3   1       15.84       17.82      0.45 o 
   7   3   1       80.17       86.33      0.82 o 
   8   3   1       19.57       15.69      0.52 o 
   9   3   1      148.27      139.91      1.41 o 
  10   3   1       23.38       22.50      0.62 o 
  11   3   1       92.20       85.29      1.13 o 
  12   3   1       16.10       15.92      0.65 o 
  13   3   1        1.92        2.55      0.57 o 
  14   3   1        9.83       13.25      0.90 o 
  15   3   1        8.16        8.25      0.69 o 
  16   3   1        2.27        3.46      0.69 o 
  17   3   1       42.20       42.45      1.24 o 
   1   4   1      354.37      383.58      2.24 o 
   2   4   1       63.93       71.59      0.62 o 
   3   4   1      105.93       99.20      0.89 o 
   4   4   1        0.70        1.36      0.20 o 
   5   4   1        7.48        5.45      0.23 o 
   6   4   1       24.26       23.19      0.50 o 
   7   4   1       33.85       34.67      0.62 o 
   8   4   1      448.73      476.36      6.10 o 
   9   4   1       13.68       13.55      0.64 o 
  10   4   1       59.51       62.76      0.96 o 
  11   4   1       23.64       23.28      0.81 o 
  12   4   1      182.95      186.04      2.18 o 
  13   4   1       28.13       24.72      0.85 o 
  14   4   1       62.18       64.59      1.21 o 
  15   4   1       32.32       33.05      0.99 o 
  16   4   1       28.24       31.37      1.12 o 
   0   5   1       54.42       58.88      1.36 o 
   1   5   1       25.02       28.34      0.59 o 
   2   5   1      245.22      257.00      2.55 o 
   3   5   1       37.92       34.31      0.89 o 
   4   5   1       84.87       88.41      1.02 o 
   5   5   1       52.96       52.61      0.95 o 
   6   5   1        0.08        0.49      0.22 o 
   7   5   1       27.55       29.92      0.68 o 
   8   5   1        3.18        3.57      0.44 o 
   9   5   1       31.01       30.27      0.77 o 
  10   5   1        6.88        7.55      0.63 o 
  11   5   1       24.23       22.08      0.79 o 
  12   5   1        3.85        3.68      0.48 o 
  13   5   1        0.42        1.07      0.38 o 
  14   5   1        1.06        1.64      0.49 o 
  15   5   1        4.47        3.76      0.95 o 
   1   6   1       63.59       64.95      1.10 o 
   2   6   1        7.62        5.68      0.68 o 
   3   6   1       13.60       11.97      0.67 o 
   4   6   1        1.06        0.48      0.18 o 
   5   6   1        0.01        0.32      0.32 o 
   6   6   1        3.82        4.08      0.75 o 
   7   6   1        9.46        9.45      1.08 o 
   8   6   1       83.87       78.19      1.88 o 
   9   6   1        1.25        1.41      0.55 o 
  10   6   1       15.59       16.07      1.04 o 
  11   6   1        1.41        1.37      0.57 o 
  12   6   1       42.34       41.64      1.38 o 
  13   6   1        5.71        4.24      0.97 o 
   0   7   1        3.67        5.34      1.77 o 
   1   7   1        8.32        7.12      1.25 o 
   2   7   1       44.23       36.51      1.51 o 
   3   7   1        4.31        4.36      1.66 o 
   4   7   1       10.72       12.18      1.29 o 
   5   7   1        5.08        3.46      1.75 o 
   6   7   1        0.15        0.38      0.50 o 
   7   7   1        7.84        5.44      1.74 o 
   8   7   1        0.01        0.99      0.60 o 
   9   7   1        3.03        1.72      0.74 o 
  10   7   1        0.60        0.62      0.51 o 
   1   8   1       10.06        6.25      2.58 o 
   2   8   1        2.07        0.55      0.60 o 
   3   8   1        1.01        0.44      0.41 o 
   4   8   1        0.84        0.84      0.47 o 
   5   8   1        0.19        0.49      0.49 o 
   6   8   1        0.14        0.64      0.33 o 
   1   0   2      615.79      587.09      3.69 o 
   2   0   2       10.20        8.73      0.33 o 
   3   0   2      854.98      869.33     12.35 o 
   5   0   2      126.25      118.66      1.37 o 
   6   0   2       65.94       55.62      0.94 o 
   7   0   2      136.60      147.79      1.67 o 
   8   0   2        0.03        0.12      0.39 o 
   9   0   2      992.22     1027.26      7.45 o 
  10   0   2      147.63      138.26      2.79 o 
  11   0   2       51.34       46.82      1.63 o 
  12   0   2      103.02      106.49      2.14 o 
  13   0   2       22.08       22.11      1.00 o 
  14   0   2       20.49       16.56      1.21 o 
  15   0   2        0.55        1.54      0.72 o 
  16   0   2        0.52        1.61      1.06 o 
  17   0   2       70.59       63.07      3.60 o 
  18   0   2       96.27      100.55      3.23 o 
   1   1   2      583.71      549.42      4.64 o 
   2   1   2       34.87       29.50      0.38 o 
   3   1   2     1183.04     1118.61      4.78 o 
   4   1   2     1169.17     1186.07      9.05 o 
   5   1   2        8.45       13.25      0.37 o 
   6   1   2      173.61      162.29      1.25 o 
   7   1   2      231.75      223.19      1.43 o 
   8   1   2      356.05      363.10      2.77 o 
   9   1   2      108.88      101.45      1.49 o 
  10   1   2      473.72      490.30      5.05 o 
  11   1   2      118.59      113.96      1.84 o 
  12   1   2      743.92      771.79      6.74 o 
  13   1   2       26.47       25.20      0.81 o 
  14   1   2        4.18        3.27      0.83 o 
  15   1   2      147.40      156.05      2.08 o 
  16   1   2      144.68      139.78      1.91 o 
  17   1   2       57.48       55.73      1.58 o 
  18   1   2       10.49       10.42      1.19 o 
   0   2   2     1664.75     1657.97     18.02 o 
   1   2   2      256.28      241.99      1.39 o 
   2   2   2        1.95        2.89      0.22 o 
   3   2   2      530.58      533.34      3.97 o 
   4   2   2     2210.35     2273.36     17.06 o 
   5   2   2       99.89       91.79      0.79 o 
   6   2   2       33.56       31.67      0.54 o 
   7   2   2       75.36       73.11      0.80 o 
   8   2   2        0.25        0.20      0.09 o 
   9   2   2      677.10      697.65      6.25 o 
  10   2   2      110.28      107.34      1.46 o 
  11   2   2       34.17       27.59      0.78 o 
  12   2   2       84.36       87.15      1.26 o 
  13   2   2       17.26       17.96      0.87 o 
  14   2   2       14.14       12.92      0.92 o 
  15   2   2        0.44        1.23      0.55 o 
  16   2   2        0.37        1.12      0.55 o 
  17   2   2       48.46       43.84      1.38 o 
  18   2   2       69.67       70.60      1.88 o 
   1   3   2      177.78      164.26      1.41 o 
   2   3   2       12.76       13.49      0.29 o 
   3   3   2      460.16      444.23      2.18 o 
   4   3   2      333.82      336.93      2.79 o 
   5   3   2        2.96        3.67      0.29 o 
   6   3   2      130.50      131.59      1.08 o 
   7   3   2      120.59      116.84      1.30 o 
   8   3   2      196.57      189.85      1.65 o 
   9   3   2       49.24       48.41      0.83 o 
  10   3   2      204.83      219.27      1.46 o 
  11   3   2       52.61       52.03      0.86 o 
  12   3   2      362.47      374.75      3.40 o 
  13   3   2       12.13       12.01      0.89 o 
  14   3   2        2.65        2.79      0.61 o 
  15   3   2       77.93       80.51      1.47 o 
  16   3   2       79.68       76.45      1.59 o 
  17   3   2       27.61       23.82      1.00 o 
   0   4   2      456.51      464.76      4.91 o 
   1   4   2       68.83       70.17      1.02 o 
   2   4   2       10.69        8.79      0.54 o 
   3   4   2      134.52      124.69      1.37 o 
   4   4   2      469.74      497.96      4.21 o 
   5   4   2       30.85       26.01      0.52 o 
   6   4   2       15.72       17.38      0.49 o 
   7   4   2       19.98       20.81      0.58 o 
   8   4   2        0.01        0.76      0.33 o 
   9   4   2      244.38      255.26      2.04 o 
  10   4   2       47.92       48.11      0.98 o 
  11   4   2       10.46        8.31      0.72 o 
  12   4   2       44.62       46.28      1.08 o 
  13   4   2        7.72        9.73      0.70 o 
  14   4   2        6.27        4.87      0.71 o 
  15   4   2        0.28        0.99      0.46 o 
  16   4   2        0.05        0.85      0.49 o 
   1   5   2       30.87       28.98      0.59 o 
   2   5   2        2.27        1.87      0.45 o 
   3   5   2       96.55       95.17      1.55 o 
   4   5   2       57.97       59.98      1.23 o 
   5   5   2        0.08        0.47      0.26 o 
   6   5   2       49.98       49.75      1.00 o 
   7   5   2       43.72       44.92      1.00 o 
   8   5   2       52.09       47.67      1.11 o 
   9   5   2        9.99        9.76      0.65 o 
  10   5   2       57.16       64.20      1.71 o 
  11   5   2        7.93        8.32      0.67 o 
  12   5   2      106.21      107.17      2.25 o 
  13   5   2        1.90        1.74      0.61 o 
  14   5   2        0.66        1.17      0.61 o 
   0   6   2       73.54       77.17      2.23 o 
   1   6   2       17.57       18.46      0.74 o 
   2   6   2        3.64        2.68      0.47 o 
   3   6   2       16.53       15.86      0.76 o 
   4   6   2       69.05       75.39      1.36 o 
   5   6   2        2.06        2.11      0.45 o 
   6   6   2        8.39        7.25      1.03 o 
   7   6   2        3.65        3.93      0.86 o 
   8   6   2        0.49        0.74      0.40 o 
   9   6   2       52.43       52.51      1.41 o 
  10   6   2       13.07       11.85      1.01 o 
  11   6   2        1.50        1.09      0.45 o 
  12   6   2       15.11       14.11      1.11 o 
  13   6   2        1.77        4.05      1.43 o 
   1   7   2        2.58        1.87      0.47 o 
   2   7   2        1.21        0.47      0.53 o 
   3   7   2       12.12       13.09      1.54 o 
   4   7   2        7.86        5.40      1.78 o 
   5   7   2        0.01        0.77      0.50 o 
   6   7   2       11.13        7.74      2.96 o 
   7   7   2        8.20        6.81      2.69 o 
   8   7   2        8.48        5.92      2.23 o 
   9   7   2        1.14        0.76      0.67 o 
  10   7   2       11.50       11.45      2.11 o 
   0   8   2        8.43        5.51      3.14 o 
   1   8   2        1.78        1.17      0.93 o 
   2   8   2        1.12        0.35      0.51 o 
   3   8   2        1.10        0.83      0.48 o 
   4   8   2        6.52        5.19      1.18 o 
   5   8   2        0.02        0.16      0.46 o 
   1   0   3       87.21       72.01      0.99 o 
   2   0   3       77.37       79.62      0.94 o 
   4   0   3       13.94       11.81      1.05 o 
   5   0   3      136.46      138.64      1.35 o 
   6   0   3      578.88      615.42      6.67 o 
   7   0   3      858.64      847.98      6.13 o 
   8   0   3       81.98       73.69      1.36 o 
   9   0   3      762.49      745.97      7.49 o 
  10   0   3      183.87      183.09      3.02 o 
  11   0   3     1883.25     1908.45     16.38 o 
  12   0   3      200.33      206.83      2.79 o 
  13   0   3       13.31       14.46      1.35 o 
  14   0   3       31.32       32.33      1.22 o 
  15   0   3      190.65      204.74      3.63 o 
  16   0   3        3.62        6.12      1.17 o 
  17   0   3      152.24      157.01      4.49 o 
  18   0   3        0.58        1.01      1.06 o 
   0   1   3      133.33      130.77      2.45 o 
   1   1   3      709.38      743.00      4.15 o 
   2   1   3     1730.23     1826.28     35.32 o 
   3   1   3       41.17       59.12      0.66 o 
   4   1   3      639.08      687.94      3.00 o 
   5   1   3     2326.14     2347.02     10.50 o 
   6   1   3       68.00       72.05      0.70 o 
   7   1   3       57.42       55.50      0.74 o 
   8   1   3        8.38        8.24      0.43 o 
   9   1   3     1580.82     1622.08     11.61 o 
  10   1   3      706.74      690.42      8.03 o 
  11   1   3      149.23      144.35      2.36 o 
  12   1   3      199.87      203.30      2.29 o 
  13   1   3      574.19      573.91      6.83 o 
  14   1   3       26.88       25.64      1.07 o 
  15   1   3      123.13      134.65      1.86 o 
  16   1   3        4.36        3.53      0.82 o 
  17   1   3      150.60      148.76      2.60 o 
  18   1   3        0.43        0.87      0.68 o 
   1   2   3       53.05       41.26      0.40 o 
   2   2   3       56.10       59.44      0.56 o 
   3   2   3     2227.18     2397.57     12.38 o 
   4   2   3        1.10        0.87      0.27 o 
   5   2   3       97.99       92.74      0.98 o 
   6   2   3      301.28      316.75      3.53 o 
   7   2   3      618.48      614.12      3.44 o 
   8   2   3       41.15       35.86      0.64 o 
   9   2   3      559.66      578.61      5.54 o 
  10   2   3      108.62      104.19      1.45 o 
  11   2   3     1337.08     1405.75      6.89 o 
  12   2   3      129.20      127.10      1.46 o 
  13   2   3       13.18       13.25      0.84 o 
  14   2   3       23.43       23.67      0.81 o 
  15   2   3      140.17      152.90      2.07 o 
  16   2   3        2.61        4.00      0.66 o 
  17   2   3      111.71      113.46      2.22 o 
   0   3   3      103.09      108.26      1.57 o 
   1   3   3      340.28      331.98      2.79 o 
   2   3   3      462.14      474.38      2.76 o 
   3   3   3       20.14       26.78      0.52 o 
   4   3   3      174.94      180.85      1.06 o 
   5   3   3      942.78      981.85      7.89 o 
   6   3   3       19.20       19.68      0.38 o 
   7   3   3       31.40       29.43      0.63 o 
   8   3   3        4.32        4.78      0.45 o 
   9   3   3      805.43      855.96      7.60 o 
  10   3   3      372.12      377.96      2.41 o 
  11   3   3       79.71       72.52      1.18 o 
  12   3   3      102.45      106.73      1.49 o 
  13   3   3      312.67      320.44      2.61 o 
  14   3   3       10.80        9.72      0.92 o 
  15   3   3       67.26       70.41      1.39 o 
  16   3   3        2.05        2.25      0.62 o 
   1   4   3       15.10       12.31      0.63 o 
   2   4   3       16.65       17.69      0.64 o 
   3   4   3      640.47      681.21      8.20 o 
   4   4   3        3.85        5.37      0.30 o 
   5   4   3       27.50       27.44      0.72 o 
   6   4   3       60.61       65.91      0.94 o 
   7   4   3      220.67      225.45      2.57 o 
   8   4   3        9.84        9.70      0.55 o 
   9   4   3      227.69      234.26      1.70 o 
  10   4   3       30.08       29.85      0.90 o 
  11   4   3      526.41      566.31      4.82 o 
  12   4   3       41.32       40.59      1.04 o 
  13   4   3        9.82        9.94      0.75 o 
  14   4   3       11.44       10.13      0.79 o 
  15   4   3       54.60       60.26      1.28 o 
   0   5   3       34.76       34.66      1.13 o 
   1   5   3       66.94       68.53      1.27 o 
   2   5   3       70.66       72.99      1.97 o 
   3   5   3        5.17        5.78      0.70 o 
   4   5   3       28.73       30.26      1.19 o 
   5   5   3      235.86      252.59      3.69 o 
   6   5   3        4.59        5.45      0.78 o 
   7   5   3        8.26        7.88      0.93 o 
   8   5   3        2.30        1.74      0.47 o 
   9   5   3      231.93      239.66      6.19 o 
  10   5   3      122.43      125.74      4.07 o 
  11   5   3       24.91       22.72      1.38 o 
  12   5   3       32.29       30.72      1.57 o 
  13   5   3       95.37       99.82      2.44 o 
  14   5   3        2.13        2.05      0.68 o 
   1   6   3        1.54        1.18      0.39 o 
   2   6   3        2.11        1.96      0.52 o 
   3   6   3      125.48      126.13      2.23 o 
   4   6   3        5.71        4.82      0.72 o 
   5   6   3        2.22        3.92      0.74 o 
   6   6   3        7.41        6.20      0.84 o 
   7   6   3       39.17       42.40      1.60 o 
   8   6   3        2.51        2.11      0.84 o 
   9   6   3       58.00       55.68      1.71 o 
  10   6   3        5.70        4.83      1.19 o 
  11   6   3      128.29      127.02      2.96 o 
  12   6   3        8.34        5.91      1.23 o 
   0   7   3        8.84        6.90      1.38 o 
   1   7   3        5.34        5.83      1.05 o 
   2   7   3        8.43        6.47      3.02 o 
   3   7   3        1.83        1.03      0.44 o 
   4   7   3        3.90        1.74      1.26 o 
   5   7   3       39.02       43.81      3.51 o 
   6   7   3        0.97        0.87      0.87 o 
   7   7   3        1.23        0.42      0.79 o 
   8   7   3        0.85        0.65      1.02 o 
   9   7   3       41.01       35.84      2.69 o 
   1   8   3        0.00        0.47      0.58 o 
   2   8   3        0.15       -0.14      0.85 o 
   3   8   3       16.25       10.42      1.94 o 
   0   0   4       97.78      109.93      1.78 o 
   1   0   4      777.61      781.77      4.82 o 
   2   0   4      301.53      349.55      5.98 o 
   3   0   4      691.55      741.50      4.49 o 
   4   0   4       19.69       25.47      0.64 o 
   5   0   4        1.01        7.80      0.47 o 
   6   0   4       29.65       25.34      0.75 o 
   7   0   4      104.97       88.80      1.39 o 
   8   0   4      324.51      311.41      6.16 o 
   9   0   4       74.38       68.52      1.49 o 
  10   0   4      497.88      486.03      5.52 o 
  11   0   4       19.54       17.62      0.97 o 
  12   0   4       27.14       26.51      1.14 o 
  13   0   4      107.73      112.31      2.10 o 
  14   0   4      150.27      149.15      4.34 o 
  15   0   4      107.48      105.88      2.54 o 
  16   0   4        5.08        4.14      1.26 o 
  17   0   4       13.88       19.39      1.61 o 
   1   1   4      727.78      714.54      4.01 o 
   2   1   4     1172.36     1229.93      5.66 o 
   3   1   4       27.27       15.75      0.35 o 
   4   1   4        4.53        3.14      0.33 o 
   5   1   4       65.02       57.21      0.68 o 
   6   1   4      357.25      328.52      3.05 o 
   7   1   4      640.25      625.08      6.32 o 
   8   1   4       58.51       63.46      0.97 o 
   9   1   4       77.37       65.16      0.95 o 
  10   1   4        0.96        1.03      0.34 o 
  11   1   4      146.54      147.12      1.60 o 
  12   1   4       35.49       33.77      0.98 o 
  13   1   4       90.50       91.93      1.56 o 
  14   1   4        8.79        9.26      0.84 o 
  15   1   4      106.22      102.82      1.60 o 
  16   1   4       48.61       46.83      1.27 o 
  17   1   4        2.67        3.57      0.82 o 
   0   2   4       73.54       72.66      1.40 o 
   1   2   4      545.85      568.75      5.05 o 
   2   2   4      197.82      201.92      1.34 o 
   3   2   4      427.93      432.38      2.76 o 
   4   2   4       11.45       12.36      0.38 o 
   5   2   4        1.09        5.93      0.38 o 
   6   2   4       17.26       16.21      0.53 o 
   7   2   4       79.75       73.59      1.07 o 
   8   2   4      238.74      234.31      2.07 o 
   9   2   4       55.62       52.84      0.79 o 
  10   2   4      353.63      343.60      2.38 o 
  11   2   4       12.92       11.93      0.67 o 
  12   2   4       18.90       19.01      0.84 o 
  13   2   4       73.14       73.80      1.55 o 
  14   2   4      108.63      104.73      2.00 o 
  15   2   4       77.78       75.26      1.51 o 
  16   2   4        3.51        3.36      0.72 o 
   1   3   4      331.29      337.65      2.55 o 
   2   3   4      483.71      511.27      4.89 o 
   3   3   4       19.67       16.01      0.41 o 
   4   3   4        0.51        0.41      0.25 o 
   5   3   4       33.64       32.57      0.60 o 
   6   3   4      157.66      145.03      1.38 o 
   7   3   4      308.41      315.28      2.91 o 
   8   3   4       36.32       33.98      0.72 o 
   9   3   4       47.37       43.83      1.19 o 
  10   3   4        0.38        1.15      0.51 o 
  11   3   4       96.46       95.93      1.33 o 
  12   3   4       20.22       18.07      0.72 o 
  13   3   4       50.60       47.62      1.44 o 
  14   3   4        5.99        6.08      0.71 o 
  15   3   4       55.88       55.79      1.38 o 
  16   3   4       25.82       24.68      1.14 o 
   0   4   4       24.53       23.53      1.25 o 
   1   4   4      168.56      168.88      1.99 o 
   2   4   4       53.24       45.88      1.11 o 
   3   4   4      166.00      169.96      2.03 o 
   4   4   4        1.73        0.97      0.33 o 
   5   4   4        0.42        0.36      0.22 o 
   6   4   4        4.43        4.77      0.40 o 
   7   4   4       32.78       32.99      0.72 o 
   8   4   4       98.69       99.72      1.15 o 
   9   4   4       20.14       20.59      0.75 o 
  10   4   4      134.71      127.64      1.36 o 
  11   4   4        4.19        4.98      0.68 o 
  12   4   4        6.61        7.06      0.71 o 
  13   4   4       21.70       25.16      0.92 o 
  14   4   4       41.52       40.12      1.50 o 
   1   5   4       96.99      100.60      2.27 o 
   2   5   4      113.20      120.77      2.01 o 
   3   5   4       10.58       11.37      0.72 o 
   4   5   4        0.43        0.74      0.41 o 
   5   5   4        6.39        6.37      0.79 o 
   6   5   4       30.56       29.51      1.04 o 
   7   5   4       66.61       70.54      1.62 o 
   8   5   4       11.64       10.04      0.98 o 
   9   5   4       23.92       23.93      1.04 o 
  10   5   4        0.12        1.24      0.53 o 
  11   5   4       43.44       36.69      1.57 o 
  12   5   4        7.07        5.60      1.28 o 
  13   5   4       17.80       16.00      1.89 o 
   0   6   4        2.35        1.31      0.68 o 
   1   6   4       23.38       23.13      1.01 o 
   2   6   4        6.58        4.57      0.74 o 
   3   6   4       52.13       53.99      2.04 o 
   4   6   4        0.12        0.67      0.53 o 
   5   6   4        0.46        0.38      0.42 o 
   6   6   4        0.55        0.32      0.43 o 
   7   6   4        8.11        6.71      1.04 o 
   8   6   4       24.20       22.89      1.54 o 
   9   6   4        2.69        2.99      1.30 o 
  10   6   4       30.83       28.93      1.65 o 
  11   6   4        0.85        1.69      0.66 o 
   1   7   4       19.08       19.19      1.24 o 
   2   7   4       16.71       16.96      1.37 o 
   3   7   4        2.31        2.39      0.64 o 
   4   7   4        0.69        0.85      0.39 o 
   5   7   4        0.48        1.15      0.63 o 
   6   7   4        2.53        2.20      0.88 o 
   7   7   4        6.40        6.18      1.22 o 
   1   0   5      451.75      451.77      6.83 o 
   2   0   5     1388.53     1420.21     11.78 o 
   3   0   5      137.67      147.53      1.36 o 
   4   0   5       73.43       78.69      1.23 o 
   5   0   5        0.58        3.30      0.66 o 
   6   0   5      157.26      162.63      1.99 o 
   7   0   5      385.06      394.85      4.80 o 
   8   0   5        6.21        3.90      0.58 o 
   9   0   5       86.11       95.64      1.42 o 
  10   0   5       43.83       43.96      1.95 o 
  11   0   5      103.25       94.74      1.73 o 
  12   0   5       57.27       61.13      1.41 o 
  13   0   5        2.14        3.07      0.82 o 
  14   0   5        4.55        3.11      1.03 o 
  15   0   5       36.08       38.68      1.70 o 
  16   0   5       55.21       53.43      1.90 o 
   0   1   5        1.09        1.26      0.47 o 
   1   1   5      121.65      121.74      1.04 o 
   2   1   5        7.36        6.79      0.47 o 
   3   1   5       27.10       19.76      0.54 o 
   4   1   5      124.82      105.64      1.02 o 
   5   1   5      421.80      428.47      5.15 o 
   6   1   5      212.65      211.09      1.90 o 
   7   1   5       33.56       30.47      0.66 o 
   8   1   5      235.51      215.87      1.48 o 
   9   1   5       96.31       97.24      1.04 o 
  10   1   5      370.71      374.79      1.94 o 
  11   1   5        0.06        0.53      0.34 o 
  12   1   5        2.85        3.39      0.67 o 
  13   1   5      166.24      169.14      1.68 o 
  14   1   5      177.20      181.02      2.41 o 
  15   1   5      184.14      194.24      2.82 o 
  16   1   5       22.84       20.26      0.88 o 
   1   2   5      314.24      316.35      2.81 o 
   2   2   5      917.16      951.83      6.75 o 
   3   2   5      102.89      103.26      1.00 o 
   4   2   5       41.56       44.93      0.60 o 
   5   2   5        0.00        0.56      0.29 o 
   6   2   5      123.64      119.39      1.26 o 
   7   2   5      252.44      257.80      1.79 o 
   8   2   5        1.76        1.62      0.43 o 
   9   2   5       57.79       62.47      1.05 o 
  10   2   5       23.87       24.11      0.84 o 
  11   2   5       78.62       72.06      1.15 o 
  12   2   5       36.25       37.78      1.02 o 
  13   2   5        1.61        2.69      0.55 o 
  14   2   5        3.83        2.57      0.59 o 
  15   2   5       25.77       27.40      1.15 o 
   0   3   5       10.06        6.89      0.64 o 
   1   3   5       40.13       41.51      0.77 o 
   2   3   5        0.16        0.74      0.36 o 
   3   3   5       20.15       16.79      0.55 o 
   4   3   5       54.56       51.10      0.76 o 
   5   3   5      225.84      221.10      1.62 o 
   6   3   5       78.42       74.64      1.10 o 
   7   3   5       18.58       18.79      0.69 o 
   8   3   5      128.69      120.48      1.31 o 
   9   3   5       50.89       52.51      1.04 o 
  10   3   5      180.02      176.12      1.78 o 
  11   3   5        0.19        0.90      0.36 o 
  12   3   5        1.02        1.22      0.31 o 
  13   3   5       86.55       83.72      1.30 o 
  14   3   5       98.38      101.27      1.71 o 
  15   3   5      103.96      104.88      1.64 o 
   1   4   5      120.90      119.54      1.96 o 
   2   4   5      308.83      331.93      4.84 o 
   3   4   5       43.36       41.88      0.97 o 
   4   4   5       10.99       12.10      0.80 o 
   5   4   5        0.87        1.08      0.59 o 
   6   4   5       48.07       44.19      1.52 o 
   7   4   5       78.49       75.20      1.70 o 
   8   4   5        0.12        0.63      0.48 o 
   9   4   5       20.13       21.15      1.16 o 
  10   4   5        4.05        6.05      0.84 o 
  11   4   5       33.41       33.88      1.30 o 
  12   4   5        9.56       10.26      1.21 o 
  13   4   5        0.56        0.65      0.69 o 
   0   5   5        5.18        4.16      1.20 o 
   1   5   5        4.94        6.43      1.02 o 
   2   5   5        0.01        1.37      0.58 o 
   3   5   5        8.01        8.92      1.09 o 
   4   5   5       15.29       15.37      1.12 o 
   5   5   5       68.96       72.10      1.68 o 
   6   5   5       12.66       12.50      0.85 o 
   7   5   5        7.22        6.77      1.00 o 
   8   5   5       37.80       37.05      1.43 o 
   9   5   5       15.08       17.19      1.22 o 
  10   5   5       42.99       39.32      1.85 o 
  11   5   5        0.24        0.37      0.62 o 
  12   5   5        0.02        0.73      0.50 o 
   1   6   5       30.57       30.87      1.31 o 
   2   6   5       63.58       66.42      1.64 o 
   3   6   5       10.57       11.16      0.96 o 
   4   6   5        1.75        1.59      0.64 o 
   5   6   5        1.12        0.93      0.51 o 
   6   6   5        7.76        7.64      0.92 o 
   7   6   5       13.27       12.03      1.11 o 
   8   6   5        0.21        1.01      0.56 o 
   9   6   5        4.50        2.54      1.03 o 
   0   7   5        0.67        1.15      0.71 o 
   1   7   5        0.13        1.27      0.61 o 
   2   7   5        0.16        1.04      0.51 o 
   3   7   5        1.73        1.85      0.64 o 
   4   7   5        2.30        2.61      0.72 o 
   5   7   5       12.64       13.35      1.35 o 
   0   0   6      381.92      390.51      6.25 o 
   1   0   6      223.73      221.79      3.28 o 
   2   0   6      183.38      184.52      2.46 o 
   3   0   6        5.83        4.30      0.62 o 
   4   0   6      606.09      609.69      6.24 o 
   5   0   6        9.55        6.86      0.70 o 
   6   0   6      506.00      514.68      4.72 o 
   7   0   6       24.48       18.34      0.72 o 
   8   0   6      298.74      257.57      2.14 o 
   9   0   6        3.69        2.75      0.64 o 
  10   0   6      307.72      307.09      2.66 o 
  11   0   6        5.45        5.94      0.67 o 
  12   0   6       22.80       23.49      0.92 o 
  13   0   6       14.51       18.04      1.07 o 
  14   0   6      220.32      224.90      3.94 o 
  15   0   6        6.19        5.94      0.77 o 
   1   1   6      389.70      381.62      3.50 o 
   2   1   6     1744.06     1746.43     11.65 o 
   3   1   6      124.53      120.05      1.32 o 
   4   1   6      151.14      156.67      1.66 o 
   5   1   6       20.19       17.70      0.59 o 
   6   1   6      357.05      349.82      3.04 o 
   7   1   6       93.83       75.72      1.02 o 
   8   1   6        2.61        1.25      0.38 o 
   9   1   6       23.79       23.06      0.73 o 
  10   1   6      182.95      178.60      1.65 o 
  11   1   6       12.49       11.04      0.70 o 
  12   1   6       96.08      100.39      1.86 o 
  13   1   6       25.56       25.86      0.85 o 
  14   1   6       12.11       16.84      0.96 o 
  15   1   6        5.57        7.08      0.86 o 
   0   2   6      298.29      301.30      3.83 o 
   1   2   6      178.70      179.30      1.68 o 
   2   2   6      123.00      119.57      1.41 o 
   3   2   6        5.47        4.48      0.48 o 
   4   2   6      421.56      416.51      2.40 o 
   5   2   6        5.72        5.21      0.52 o 
   6   2   6      349.04      346.35      3.23 o 
   7   2   6       20.63       18.56      0.70 o 
   8   2   6      220.15      197.73      2.70 o 
   9   2   6        3.51        2.77      0.54 o 
  10   2   6      217.92      223.51      2.24 o 
  11   2   6        4.07        3.93      0.66 o 
  12   2   6       17.09       16.92      0.91 o 
  13   2   6       12.01       14.56      0.87 o 
  14   2   6      164.42      170.13      2.15 o 
   1   3   6      206.79      207.41      1.43 o 
   2   3   6      855.28      905.39      6.57 o 
   3   3   6       74.01       73.86      1.01 o 
   4   3   6       74.99       77.04      1.07 o 
   5   3   6       14.64       13.51      0.62 o 
   6   3   6      196.40      196.62      2.17 o 
   7   3   6       53.71       48.06      1.24 o 
   8   3   6        0.56        0.73      0.39 o 
   9   3   6       12.99       12.87      0.81 o 
  10   3   6       87.97       86.81      1.46 o 
  11   3   6        8.07        7.48      0.69 o 
  12   3   6       45.59       47.32      1.38 o 
  13   3   6       15.87       15.72      0.84 o 
   0   4   6      137.87      139.60      4.18 o 
   1   4   6       80.96       82.05      2.37 o 
   2   4   6       43.80       41.26      1.33 o 
   3   4   6        1.77        2.16      0.60 o 
   4   4   6      148.41      153.76      2.63 o 
   5   4   6        2.42        2.58      0.70 o 
   6   4   6      120.79      116.82      2.26 o 
   7   4   6       10.55        9.22      1.38 o 
   8   4   6       89.69       87.05      1.71 o 
   9   4   6        3.07        3.31      0.78 o 
  10   4   6       79.62       79.16      1.78 o 
  11   4   6        1.75        1.90      0.79 o 
  12   4   6        7.09        7.78      1.30 o 
   1   5   6       70.68       71.77      1.55 o 
   2   5   6      229.10      241.81      4.05 o 
   3   5   6       26.55       29.31      1.31 o 
   4   5   6       20.94       22.43      1.22 o 
   5   5   6        5.87        5.30      1.13 o 
   6   5   6       59.82       62.48      1.64 o 
   7   5   6       16.09       16.14      1.18 o 
   8   5   6        0.05        0.44      0.49 o 
   9   5   6        5.63        6.34      0.96 o 
  10   5   6       21.08       23.09      1.39 o 
   0   6   6       35.49       35.64      1.83 o 
   1   6   6       21.57       21.72      1.43 o 
   2   6   6       10.60        7.21      1.28 o 
   3   6   6        0.05        0.64      0.53 o 
   4   6   6       27.93       32.16      1.65 o 
   5   6   6        1.09        1.05      0.71 o 
   6   6   6       22.79       19.67      1.15 o 
   7   6   6        3.09        2.02      0.84 o 
   1   0   7       37.72       37.73      1.14 o 
   2   0   7      176.78      185.05      2.54 o 
   3   0   7       43.58       45.48      1.34 o 
   4   0   7       29.77       29.75      1.53 o 
   5   0   7      158.14      138.52      1.91 o 
   6   0   7        6.56       11.82      1.02 o 
   7   0   7      143.71      146.68      2.05 o 
   8   0   7       43.22       41.97      2.26 o 
   9   0   7       37.85       35.88      1.31 o 
  10   0   7       95.96       99.00      2.58 o 
  11   0   7       71.22       76.81      2.81 o 
  12   0   7       58.33       59.94      2.57 o 
  13   0   7        0.59        1.26      0.79 o 
   0   1   7      395.02      392.51      3.46 o 
   1   1   7      205.01      205.83      1.86 o 
   2   1   7       79.52       74.62      0.99 o 
   3   1   7       32.41       33.21      0.68 o 
   4   1   7      152.91      152.38      1.34 o 
   5   1   7       28.02       32.62      0.72 o 
   6   1   7      159.81      168.38      1.84 o 
   7   1   7       23.07       25.00      0.74 o 
   8   1   7        0.03        0.92      0.43 o 
   9   1   7       49.68       49.14      0.99 o 
  10   1   7      233.87      215.72      2.96 o 
  11   1   7        0.02        0.96      0.48 o 
  12   1   7      125.41      134.57      2.22 o 
  13   1   7       76.40       73.65      1.43 o 
   1   2   7       30.32       31.39      0.83 o 
   2   2   7      120.90      125.47      1.27 o 
   3   2   7       31.93       32.98      0.76 o 
   4   2   7       24.38       24.22      0.75 o 
   5   2   7      113.01      102.69      1.32 o 
   6   2   7        2.91        7.01      0.65 o 
   7   2   7      100.89       99.87      1.22 o 
   8   2   7       32.94       32.80      0.86 o 
   9   2   7       26.47       25.07      0.93 o 
  10   2   7       71.69       70.03      1.47 o 
  11   2   7       55.35       57.51      1.46 o 
  12   2   7       42.95       43.25      1.23 o 
   0   3   7      237.37      223.98      3.92 o 
   1   3   7      101.97      100.00      1.59 o 
   2   3   7       41.86       41.62      0.94 o 
   3   3   7       16.52       18.17      0.81 o 
   4   3   7       82.23       78.53      1.44 o 
   5   3   7       15.48       17.04      0.77 o 
   6   3   7       85.37       85.07      1.77 o 
   7   3   7       15.87       18.92      0.86 o 
   8   3   7        0.09        0.99      0.63 o 
   9   3   7       25.57       25.31      1.45 o 
  10   3   7      127.63      119.13      2.75 o 
  11   3   7        0.02        0.94      0.61 o 
   1   4   7       16.79       16.46      0.84 o 
   2   4   7       36.81       39.02      1.03 o 
   3   4   7       12.42       12.77      0.95 o 
   4   4   7       11.58       10.03      1.04 o 
   5   4   7       42.81       40.66      1.52 o 
   6   4   7        0.09        1.54      0.47 o 
   7   4   7       35.16       32.78      1.54 o 
   8   4   7       15.95       16.42      1.19 o 
   9   4   7        9.11        9.25      1.14 o 
  10   4   7       28.70       26.35      1.39 o 
   0   5   7       91.24       75.91      2.15 o 
   1   5   7       26.43       26.23      1.10 o 
   2   5   7       15.50       14.24      0.99 o 
   3   5   7        4.97        3.47      0.77 o 
   4   5   7       20.94       20.00      1.45 o 
   5   5   7        4.76        4.79      0.98 o 
   6   5   7       23.65       21.27      1.46 o 
   7   5   7        7.71        9.41      1.14 o 
   1   6   7        6.69        4.84      0.77 o 
   2   6   7        4.26        6.77      1.15 o 
   0   0   8      181.35      179.71      4.85 o 
   1   0   8      204.50      214.45      2.99 o 
   2   0   8        0.68        1.90      0.85 o 
   3   0   8       12.16       12.52      1.19 o 
   4   0   8       45.51       42.33      1.34 o 
   5   0   8      187.90      203.86      2.80 o 
   6   0   8       56.21       50.94      1.49 o 
   7   0   8        3.26        4.32      1.07 o 
   8   0   8       11.42        7.86      1.10 o 
   9   0   8       46.91       46.67      1.59 o 
  10   0   8       40.04       41.55      1.55 o 
  11   0   8        2.61        2.52      0.94 o 
   1   1   8       66.36       65.09      1.15 o 
   2   1   8      224.76      220.10      2.02 o 
   3   1   8       46.22       45.46      0.98 o 
   4   1   8        0.93        1.70      0.43 o 
   5   1   8       89.27       87.31      1.35 o 
   6   1   8      220.72      215.50      1.94 o 
   7   1   8      183.47      182.10      1.75 o 
   8   1   8        0.49        0.29      0.37 o 
   9   1   8        0.08        0.98      0.56 o 
  10   1   8        0.41        0.89      0.49 o 
  11   1   8      103.11      115.06      1.84 o 
   0   2   8      131.78      131.28      2.01 o 
   1   2   8      141.31      147.27      1.72 o 
   2   2   8        1.29        2.11      0.53 o 
   3   2   8        9.61       10.55      0.71 o 
   4   2   8       36.50       35.83      0.95 o 
   5   2   8      142.05      153.96      1.69 o 
   6   2   8       40.96       35.70      0.91 o 
   7   2   8        3.25        3.27      0.71 o 
   8   2   8        8.23        5.30      0.70 o 
   9   2   8       32.51       33.45      1.05 o 
  10   2   8       29.48       31.04      0.99 o 
   1   3   8       32.53       32.27      1.09 o 
   2   3   8      124.71      124.10      1.63 o 
   3   3   8       22.72       21.43      0.99 o 
   4   3   8        1.08        1.45      0.66 o 
   5   3   8       44.47       44.01      1.26 o 
   6   3   8      116.99      112.66      2.13 o 
   7   3   8       92.73       89.79      2.28 o 
   8   3   8        0.94        0.97      0.65 o 
   9   3   8        0.00        1.09      0.62 o 
   0   4   8       54.63       60.90      2.31 o 
   1   4   8       50.31       50.94      1.53 o 
   2   4   8        1.91        1.57      0.69 o 
   3   4   8        3.56        4.25      0.81 o 
   4   4   8       17.49       15.43      0.97 o 
   5   4   8       59.63       64.15      1.53 o 
   6   4   8       15.61       12.05      1.40 o 
   1   5   8        7.17        7.85      0.94 o 
   2   5   8       39.80       37.02      2.81 o 
   1   0   9       66.89       69.86      1.67 o 
   2   0   9        3.98        4.87      1.70 o 
   3   0   9      106.18       99.56      2.70 o 
   4   0   9       84.99       94.10      2.45 o 
   5   0   9       23.27       24.42      1.40 o 
   6   0   9        0.01        0.74      0.65 o 
   7   0   9      102.85      103.88      2.30 o 
   8   0   9        4.84        4.79      0.88 o 
   0   1   9        0.79        1.10      0.62 o 
   1   1   9       68.16       68.75      1.18 o 
   2   1   9        0.02        0.68      0.46 o 
   3   1   9       48.60       52.36      1.11 o 
   4   1   9       86.47       89.75      1.65 o 
   5   1   9      229.52      249.13      2.69 o 
   6   1   9        2.13        1.71      0.47 o 
   7   1   9       17.45       18.81      0.97 o 
   1   2   9       48.58       52.11      1.18 o 
   2   2   9        3.24        3.66      0.52 o 
   3   2   9       75.15       72.27      1.57 o 
   4   2   9       63.93       70.21      1.31 o 
   5   2   9       17.88       18.62      0.92 o 
   6   2   9        0.06        1.23      0.63 o 
   0   3   9        0.49        0.47      0.83 o 
   1   3   9       37.69       38.09      1.27 o 
   2   3   9        0.18        1.03      0.55 o 
   3   3   9       26.56       31.61      1.48 o 
   4   3   9       46.42       47.44      2.01 o 
                                                 
